# Supplementary material for: The Association between Red Blood Cell Distribution Width and Mortality Risk after Hip Fracture: A Meta-Analysis
Source: Medicina (Kaunas). 2024 Mar 14;60(3):485. doi: 10.3390/medicina60030485 (PMC10972257; doi:10.3390/medicina60030485)
Supplement: Supplementary file 1 [file medicina-60-00485-s001.zip]

Archive with 1 entries (1 files):
- medicina-2871162-supplementary.pdf
